# Supplementary material for: Evolution of Amino Acid Propensities under Stability-Mediated Epistasis
Source: Mol Biol Evol. 2022 Feb 4;39(3):msac030. doi: 10.1093/molbev/msac030 (PMC8896634; doi:10.1093/molbev/msac030)
Supplement: msac030_Supplementary_Data [file msac030_supplementary_data.zip]

Archive with 4 entries (4 files):
- natbib.bst
- refs.bib
- Supp_figures_and_tables.pdf
- Supp_text.pdf
