# Supplementary material for: Evolution of Amino Acid Propensities under Stability-Mediated Epistasis
Source: Mol Biol Evol. 2022 Feb 4;39(3):msac030. doi: 10.1093/molbev/msac030 (PMC8896634; doi:10.1093/molbev/msac030)
Supplement: msac030_Supplementary_Data [file msac030_supplementary_data.zip › refs.bib]

%% This BibTeX bibliography file was created using BibDesk.
%% https://bibdesk.sourceforge.io/

%% Created for Noor Youssef at 2021-10-31 09:38:34 -0400 


%% Saved with string encoding Unicode (UTF-8) 


@article{Razeto-Barry_et_al_2012,
	author = {Pablo Razeto-Barry, and Javier D{\'\i}az, and Rodrigo A. V{\'a}squez},
	date-added = {2021-10-31 09:31:08 -0400},
	date-modified = {2021-10-31 09:33:07 -0400},
	journal = {Genetics},
	pages = {523--534},
	title = {The Nearly Neutral and Selection Theories of Molecular Evolution Under the Fisher Geometrical Framework: Substitution Rate, Population Size, and Complexity},
	volume = {191},
	year = {2012}}

@article{Tamuri_dosReis_2021,
	author = {Asif U Tamuri, and Mario dos Reis},
	date-added = {2021-10-29 17:28:32 -0400},
	date-modified = {2021-10-29 17:29:21 -0400},
	journal = {Mol Biol Evol},
	pages = {msab309},
	title = {A mutation-selection model of protein evolution under persistent positive selection},
	year = {2021}}

@article{Sella_Hirsh_2005,
	author = {G. Sella and A. E. Hirsh},
	date-added = {2021-10-29 17:15:39 -0400},
	date-modified = {2021-10-29 17:16:41 -0400},
	journal = {Proceedings of National Academy Sciences},
	pages = {9541-9546},
	title = {The application of statistical physics to evolutionary biology},
	volume = {102},
	year = {2005}}

@book{Wright_1932,
	author = {S. Wright},
	pages = {356-366},
	title = {The roles of mutation, inbreeding, crossbreeding, and selection in evolution},
	year = {1932}}

@book{Gould_1990,
	address = {New York},
	author = {S. J. Gould},
	publisher = {Norton},
	title = {Wonderful Life: The Burgess Shale and the Nature of History},
	year = {1990}}

@article{Hartl_Taubes_1996,
	author = {D. L. Hartl and C. H. Taubes},
	journal = {J Theor Biol},
	pages = {303-309},
	title = {Compensatory Nearly Neutral Mutations: Selection without Adaptation},
	volume = {182},
	year = {1996}}

@article{Jones_et_al_2017,
	author = {C. T. Jones and N. Youssef and E. Susko and J. P. Bielawski},
	journal = {Mol Biol Evol},
	pages = {391-407},
	title = {Shifting balance on a static mutation-selection landscape: a novel scenario of positive selection},
	volume = {34},
	year = {2017}}

@article{Jones_et_al_2018,
	author = {C. T. Jones and N. Youssef and E. Susko and J. P. Bielawski},
	journal = {Mol Biol Evol},
	pages = {1473-1488},
	title = {Phenomenological Load on Model Parameters Can Lead to False Biological Conclusions},
	volume = {35},
	year = {2018}}

@article{Jones_et_al_2020,
	author = {C. T. Jones and N. Youssef and E. Susko and J. P. Bielawski},
	date-modified = {2021-10-31 09:38:33 -0400},
	journal = {Syst Biol},
	number = {4},
	pages = {722-738},
	title = {A phenotype-genotype codon model for detecting adaptive evolution},
	volume = {64},
	year = {2020}}

@article{Gavrilets_2003,
	author = {S. Gavrilets},
	journal = {Towards a comprehensive dynamics of evolution-exploring the interplay of selection, neutrality, accident, and function. Oxford Univ. Press, New York},
	pages = {135-162},
	title = {Evolution and speciation in a hyperspace: the roles of neutrality, selection, mutation, and random drift},
	year = {2003}}

@article{Pigliucci_2008,
	author = {M. Pigliucci},
	journal = {Biol Philos},
	pages = {591-603},
	title = {Sewall Wright's adaptive landscapes: 1932 vs. 1988},
	volume = {23},
	year = {2008}}

@article{Kaplan_2008,
	author = {J. Kaplan},
	journal = {Biol Philos},
	pages = {625-638},
	title = {The end of the adaptive landscape metaphor?},
	volume = {23},
	year = {2008}}

@article{Bazykin_2015,
	author = {G. A. Bazykin},
	journal = {Biol Lett},
	pages = {1--7},
	title = {Changing preferences: deformation of single position amino acid fitness landscapes and evolution of proteins},
	volume = {11},
	year = {2015}}

@article{Goldstein_Pollock_2016,
	author = {R. A. Goldstein and D. D. Pollock},
	journal = {Protein Sci},
	pages = {1354-1362},
	title = {The tangled bank of amino acids},
	volume = {25},
	year = {2016}}

@article{Wrenbeck_et_al_2017,
	author = {E. E. Wrenbeck and L. R. Azouz and T. A. Whitehead},
	journal = {Nat Commun},
	pages = {15695},
	title = {Single-mutation fitness landscapes for an enzyme on multiple substrates reveal specificity is globally encoded},
	volume = {8},
	year = {2017}}

@article{Kitzman_et_al_2015,
	author = {J. O. Kitzman and L. M. Starita and R. S. Lo and S. Fields and J. Shendure},
	journal = {Nat Methods},
	pages = {203-206},
	title = {Massively parallel single-amino-acid mutagenesis},
	volume = {12},
	year = {2015}}

@article{Halpern_Bruno_1998,
	author = {A. L. Halpern and W. J. Bruno},
	journal = {Mol Biol Evol},
	pages = {910--917},
	title = {Evolutionary distances for protein-coding sequences: modeling site-specific residue frequencies},
	volume = {15},
	year = {1998}}

@article{Tamuri_et_al_2012,
	author = {A. U. Tamuri and M. dos Reis and R. A. Goldstein},
	journal = {Genetics},
	pages = {1101--1115},
	title = {Estimating the distribution of selection coefficients from phylogenetic data using sitewise mutation-selection models},
	volume = {190},
	year = {2012}}

@article{Tamuri_et_al_2014,
	author = {A. U. Tamuri and N. Goldman and M. dos Reis},
	journal = {Genetics},
	pages = {257--271},
	title = {A penalized-likelihood method to estimate the distribution of selection coefficients from phylogenetic data},
	volume = {197},
	year = {2014}}

@article{Pollock_et_al_2012,
	author = {D. D. Pollock and G. Thiltgen and R. A. Goldstein},
	journal = {Proc Natl Acad Sci},
	pages = {E1352--E1359},
	title = {Amino acid coevolution induces an evolutionary {S}tokes shift},
	year = {2012}}

@article{Taverna_Goldstein_2002,
	author = {D. M. Taverna and R. A. Goldstein},
	journal = {Proteins},
	pages = {105--109},
	title = {Why Are Proteins Marginally Stable?},
	volume = {46},
	year = {2002}}

@article{Govindarajan_Goldstein_1996,
	author = {S. Govindarajan and R. A. Goldstein},
	journal = {Proc Natl Acad Sci},
	pages = {3341-3345},
	title = {Why are some protein structures so common?},
	volume = {93},
	year = {1996}}

@article{Goldstein_2011,
	author = {R. A. Goldstein},
	journal = {Proteins},
	pages = {1396-1407},
	title = {The evolution and evolutionary consequences of marginal thermostability in proteins},
	volume = {79},
	year = {2011}}

@article{Goldstein_Pollock_2017,
	author = {R. A. Goldstein and D. D. Pollock},
	journal = {Nat Ecol Evol},
	pages = {1923-1930},
	title = {Sequence entropy of folding and the absolute rate of amino acid substitutions},
	volume = {1},
	year = {2017}}

@article{Woolfit_2009,
	author = {M. Woolfit},
	journal = {Biol Lett},
	pages = {417-420},
	title = {Effective population size and the rate and pattern of nucleotide substitutions},
	volume = {5},
	year = {2009}}

@article{Nielsen_Yang_1998,
	author = {R. Nielsen and Z. H. Yang},
	journal = {Genetics},
	pages = {929--936},
	title = {Likelihood models for detecting positively selected amino acid sites and applications to the {HIV}-1 envelope gene},
	volume = {148},
	year = {1998}}

@article{Loewe_Charlesworth_2006,
	author = {L. Loewe and B. Charlesworth},
	journal = {Biol Lett},
	pages = {426-430},
	title = {Inferring the distribution of mutational effects on fitness in Drosophila},
	volume = {2},
	year = {2006}}

@article{Goldstein_2013,
	author = {R. A. Goldstein},
	journal = {Genome Biol Evol},
	pages = {1584-1593},
	title = {Population Size Dependence of Fitness Effect Distribution and Substitution Rate Probed by Biophysical Model of Protein Thermostability},
	volume = {5},
	year = {2013}}

@article{Silander_et_al_2007,
	author = {O. K. Silander and O. Tenaillon and L. Chao},
	journal = {PLoS Biol},
	pages = {922-931},
	title = {Understanding the evolutionary fate of finite populations: the dynamics of mutational effects},
	volume = {5},
	year = {2007}}

@article{Kimura_1968,
	author = {M. Kimura},
	journal = {Nature},
	pages = {624--626},
	title = {Evolutionary rate at the molecular level},
	volume = {217(5129)},
	year = {1968}}

@article{Kimura_1985,
	author = {M. Kimura},
	journal = {J. Genet},
	pages = {7-19},
	title = {The role of compensatory neutral mutations in molecular evolution},
	volume = {64(1)},
	year = {1985}}

@article{Kimura_1979,
	author = {M. Kimura},
	journal = {Proc Natl Acad Sci},
	pages = {3440-3444},
	title = {Model of effectively neutral mutations in which selective constraint is incorporated},
	volume = {76},
	year = {1979}}

@article{Kimura_1991,
	author = {M. Kimura},
	journal = {Japanese Journal of Genetics},
	pages = {367-386},
	title = {The neutral theory of molecular evolution: A review of recent evidence},
	volume = {66},
	year = {1991}}

@article{Miyazawa_Jernigan_1985,
	author = {S. Miyazawa and R. Jernigan},
	journal = {Macromol},
	pages = {534-552},
	title = {Estimation of effective interresidue con- tact energies from protein crystal structures: quasi-chemical approximation},
	volume = {18},
	year = {1985}}

@article{Jackson_1998,
	author = {S. Jackson},
	journal = {Fold Des},
	pages = {81-91},
	title = {How do small single-domain proteins fold?},
	volume = {3},
	year = {1998}}

@article{Muse_Gaut_1994,
	author = {S. V. Muse and B. S. Gaut},
	journal = {Mol Biol Evol},
	pages = {715--724},
	title = {A likelihood approach for comparing synonymous and nonsynonymous nucleotide substitution rates, with applications to the chloroplast genome},
	volume = {11},
	year = {1994}}

@article{Goldman_Yang_1994,
	author = {N. Goldman and Z. H. Yang},
	journal = {Mol Biol Evol},
	pages = {725--736},
	title = {Codon-based model of nucleotide substitution for protein-coding DNA-sequences},
	volume = {11},
	year = {1994}}

@article{Smith_et_al_2015,
	author = {M. D. Smith and J. O. Wertheim and S. Weaver and B. Murrell and K. Scheffler and S. L. {Kosakovsky Pond}},
	journal = {Mol Biol Evol},
	pages = {1342--1353},
	title = {Less is more: an adaptive branch-site random effects model for efficient detection of episodic diversifying selection},
	volume = {32},
	year = {2015}}

@article{Zhai_et_al_2012,
	author = {W. Zhai and R. Nielsen and N. Goldman and Z. H. Yang},
	journal = {Mol Biol Evol},
	pages = {2889--2893},
	title = {Looking for {D}arwin in genomic sequences - validity and success of statistical methods},
	volume = {20},
	year = {2012}}

@article{Spielman_Wilke_2015,
	author = {S. Spielman and C. O. Wilke},
	journal = {PLoS ONE},
	pages = {1--7},
	title = {Pyvolve: A flexible {P}ython module for simulating sequences along phylogenies},
	volume = {10},
	year = {2015}}

@article{Kimura_Ohta_1974,
	author = {M. Kimura and T. Ohta},
	journal = {Proc Natl Acad Sci},
	pages = {2848--2852},
	title = {On some principles governing molecular evolution},
	year = {1974}}

@article{Yeh_et_al_2013,
	author = {S-W Yeh and J-W Liu and S-H Yu and C-H Shih and J-K Hwang and J. Echave},
	journal = {Mol Biol Evol},
	pages = {135-139},
	title = {Site-Specific Structural Constraints on Protein Sequence Evolutionary Divergence: Local Packing Density versus Solvent Exposure},
	volume = {31},
	year = {2013}}

@article{Shahmoradi_et_al_2014,
	author = {A. Shahmoradi and D. K. Sydykova and S. J. Spielman and E. L. Jackson and E. T. Dawson and A. G. Meyer and C. O. Wilke},
	journal = {J Mol Evol},
	pages = {130--142},
	title = {Predicting Evolutionary Site Variability from Structure in Viral Proteins: Buriedness, Packing, Flexibility, and Design},
	volume = {70},
	year = {2014}}

@article{Echave_et_al_2015,
	author = {J. Echave and E. L. Jackson and C. O. Wilke},
	journal = {Phys Biol},
	pages = {025002},
	title = {Relationship between protein thermodynamic constraints and variation of evolutionary rates among sites},
	volume = {12},
	year = {2015}}

@article{Echave_et_al_2016,
	author = {J. Echave and S. Spielman and C. O. Wilke},
	journal = {Nat Rev Genet},
	pages = {109--121},
	title = {Causes of evolutionary rate variation among protein sites},
	volume = {17},
	year = {2016}}

@article{Hanson_et_al_1993,
	author = {D. K. Hanson and D. M. Tiede and S. L. Nance and C-H Chang and m. Schiffer},
	journal = {Proc Natl Acad Sci},
	pages = {8929-8933},
	title = {Site-specific and compensatory mutations imply unexpected pathways for proton delivery to the QB binding site of the photosynthetic reaction center},
	volume = {90},
	year = {1993}}

@article{Risso_et_al_2014,
	author = {V. A. Risso and F. Manssour-Triedo and A. Delgado-Delgado and R. Arco and A. Barroso-delJesus and A. Ingles-Prieto and R. Godoy-Ruiz and J. A. Gavira and E. A. Gaucher and B. Ibarra-Molero and J. M. Sanchez-Ruiz},
	journal = {Mol Biol Evol},
	pages = {440-455},
	title = {Mutational Studies on Resurrected Ancestral Proteins Reveal Conservation of Site-Specific Amino Acid Preferences throughout Evolutionary History},
	volume = {32},
	year = {2014}}

@article{Doud_et_al_2015,
	author = {M. B. Doud and O. Ashenberg and J. D. Bloom},
	journal = {Mol Biol Evol},
	pages = {2944-2960},
	title = {Site-Specific Amino Acid Preferences Are Mostly Conserved in Two Closely Related Protein Homologs},
	volume = {32},
	year = {2015}}

@article{Breen_et_al_2012,
	author = {M. S. Breen and C. Kemena and P. K. Vlasov and C Notredame and F. A. Kondrashov},
	journal = {Nature},
	pages = {535-538},
	title = {Epistasis as the primary factor in molecular evolution},
	volume = {490},
	year = {2012}}

@article{Starr_Thornton_2016,
	author = {T. N. Starr and J. W. Thornton},
	journal = {Protein Sci},
	pages = {1204---1218},
	title = {Epistasis in protein evolution},
	volume = {25},
	year = {2016}}

@article{Starr_et_al_2018,
	author = {T. N. Starr and J. N. Flynn and P. Mishra and D. N. A. Bolon and J. W. Thornton},
	journal = {Proc Natl Acad Sci},
	pages = {4453-4458},
	title = {Pervasive contingency and entrenchment in a billion years of Hsp90 evolution},
	volume = {115(17)},
	year = {2018}}

@article{Spielman_Wilke_2015a,
	author = {S. J. Spielman and C. O. Wilke},
	journal = {Mol Biol Evol},
	pages = {1097--1108},
	title = {The Relationship between dN/dS and Scaled Selection Coefficients},
	volume = {32},
	year = {2015}}

@article{dosReis_2015,
	author = {M. dos Reis},
	journal = {Biol Lett},
	pages = {20141031},
	title = {How to calculate the non-synonymous to synonymous rate ratio of protein-coding genes under the Fisher--Wright mutation--selection framework},
	volume = {11},
	year = {2015}}

@article{Sievers_et_al_2011,
	author = {F. Sievers and A. Wilm and D. Dineen and T. J. Gibson and K. Karplus and W. Li and R. Lopez and H. McWilliam and M. Remmert and J. S{\"o}ding and J. D. Thompson and D. G. Higgins},
	journal = {Mol Sys Biol},
	pages = {539},
	title = {Fast, scalable generation of high-quality protein multiple sequence alignments using Clustal Omega},
	volume = {7},
	year = {2011}}

@article{Nguyen_et_al_2014,
	author = {L-T Nguyen and H. A. Schmidt and A. von Haeseler and B. Q. Minh},
	journal = {Mol Biol Evol},
	pages = {268-274},
	title = {IQ-TREE: A Fast and Effective Stochastic Algorithm for Estimating Maximum-Likelihood Phylogenies},
	volume = {32},
	year = {2014}}

@article{Kalyaanamoorthy_et_al_2017,
	author = {S Kalyaanamoorthy and B. Q. Minh and T. K. F. Wong and A. von Haeseler and L. S Jermiin},
	journal = {Nat methods},
	pages = {587-589},
	title = {ModelFinder: fast model selection for accurate phylogenetic estimates},
	volume = {14},
	year = {2017}}

@article{Minh_et_al_2013,
	author = {B. Q. Minh and M. A. Nguyen and A. von Haeseler},
	journal = {Mol Biol Evol},
	pages = {1188-1195},
	title = {Ultrafast approximation for phylogenetic bootstrap},
	volume = {30},
	year = {2013}}

@article{Kabsch_Sander_1983,
	author = {W. Kabsch and C. Sander},
	journal = {Biopolymers},
	pages = {2577-2637},
	title = {Dictionary of protein secondary structure: pattern recognition of hydrogen-bonded and geometrical features.},
	volume = {22},
	year = {1983}}

@article{Kosakovsky_Pond_Frost_2005,
	author = {S. L. {Kosakovsky Pond} and S. D. W. Frost},
	journal = {Mol Biol Evol},
	pages = {1208-1222},
	title = {Not So Different After All: A Comparison of Methods for Detecting Amino Acid Sites Under Selection},
	volume = {22},
	year = {2005}}

@article{Murrell_et_al_2015,
	author = {B. Murrell and S. Weaver and M. D. Smith and J. O. Wertheim and S. Murrell and A. Aylward and K. Eren and T. Pollner and D. P. Martin and D. M. Smith and K. Scheffler and S. L. {Kosakovsky Pond}},
	journal = {Mol Biol Evol},
	pages = {1365--1371},
	title = {Gene-wide identification of episodic selection},
	volume = {32},
	year = {2015}}

@article{KPond_et_al_2011,
	author = {S. L. {Kosakovsky Pond} and B. Murrell and M. Fourment and S. D. W. Frost and W. Delport and K. Scheffler},
	journal = {Mol Biol Evol},
	pages = {3033--3043},
	title = {A random effects branch-site model for detecting episodic diversifying selection},
	volume = {28},
	year = {2011}}

@article{Yang_et_al_2000,
	author = {Z. H. Yang and R. Nielsen and N. Goldman and A. M. K. Pedersen},
	journal = {Genetics},
	pages = {431-449},
	title = {Codon-substitution models for heterogeneous selection pressure at amino acid sites.},
	volume = {155},
	year = {2000}}

@article{Guindon_et_al_2004,
	author = {S. Guindon and A. G. Rodrigo and K. A. Dyer and J. P. Huelsenbeck},
	journal = {Proc Natl Acad Sci},
	pages = {12957--12962},
	title = {Modeling the site-specific variation of selection patterns along lineages},
	volume = {101},
	year = {2004}}

@article{Yang_Nielsen_2002,
	author = {Z. H. Yang and R. Nielsen},
	journal = {Mol Biol Evol},
	pages = {908-917},
	title = {Codon-substitution models for detecting molecular adaptation at individual sites along specific lineages},
	volume = {19},
	year = {2002}}

@article{Yang_Nielsen_2008,
	author = {Z. H. Yang and R. Nielsen},
	journal = {Mol Biol Evol},
	pages = {568-579},
	title = {Mutation-Selection models of codon substitution and their use to estimate selective strengths on codon usage},
	volume = {25},
	year = {2008}}

@article{Shih_et_al_2012,
	author = {C-H. Shish and C-M. Chang and Y-S. Lin and W-C. Lo and J-K. Hwang},
	journal = {Proteins},
	pages = {1647--1657},
	title = {Evolutionary information hidden in a single protein structure.},
	volume = {80},
	year = {2012}}

@article{Quang_Gascuel_Lartillot_2008,
	author = {L. Si Quang and O. Gascuel and N. Lartillot},
	journal = {Bioinformatics},
	pages = {2317-2323},
	title = {Empirical profile mixture models for phylogenetic reconstruction},
	volume = {24},
	year = {2008}}

@article{Sydykova_et_al_2018,
	author = {D. K. Sydykova and B. R. Jack and S. J. Spielman and C. O. Wilke},
	journal = {F1000Research},
	pages = {1845},
	title = {Measuring evolutionary rates of proteins in a structural context},
	volume = {6},
	year = {2018}}

@article{Hasegawa_et_al_1985,
	author = {M. Hasegawa and H. Kishino and T. Yano},
	journal = {J Mol Evol},
	pages = {160-17},
	title = {Dating of human-ape splitting by a molecular clock of mitochondrial DNA},
	volume = {22},
	year = {1985}}

@article{Kimura_1962,
	author = {M. Kimura},
	journal = {Genetics},
	pages = {713-719},
	title = {On the probability of fixation of mutant genes in a population},
	volume = {47},
	year = {1962}}

@article{Gonzalez_Ostermeir_2019,
	author = {C. E. Gonzalez and M. Ostermeir},
	journal = {J Mol Biol},
	pages = {1981-1992},
	title = {Pervasive Pairwise Intragenic Epistasis among Sequential Mutations in TEM-1 beta-Lactamase.},
	volume = {431},
	year = {2019}}

@article{Bank_et_al_2016,
	author = {C. Bank and S. Matuszewski and R. T. Hietpas and J. D. Jensen},
	journal = {Proc Natl Acad Sci},
	pages = {14085-14090},
	title = {On the (un)predictability of a large intragenic fitness landscape},
	volume = {113(49)},
	year = {2016}}

@article{Barraclough_2015,
	author = {T. G. Barraclough},
	journal = {Annu Rev Ecol Evol Syst},
	pages = {25-48},
	title = {How do species interactions affect evolutionary dynamics across whole communities},
	volume = {46},
	year = {2015}}

@article{Julenius_Pedersen_2006,
	author = {K. Julenius and A. G. Pedersen},
	journal = {Mol Biol Evol},
	pages = {2039-2048},
	title = {Protein evolution is faster outside the cell},
	volume = {23(11)},
	year = {2006}}

@article{Fraser_et_al_2002,
	author = {H. B. Fraser and A. E. Hirsh and L. M. Steinmetz and C. Scharfe and M. W. Feldman},
	journal = {Science},
	pages = {750-752},
	title = {Evolutionary rate in the protein interaction network},
	volume = {296},
	year = {2002}}

@article{Ashenberg_et_al_2013,
	author = {O. Ashenberg and L. I. Gong and J. D. Bloom},
	journal = {Proc Natl Acad Sci},
	pages = {21071-21076},
	title = {Mutational effects on stability are largely conserved during protein evolution},
	volume = {110(52)},
	year = {2013}}

@article{Le_Gascuel_Lartillot_2008,
	author = {S. Q. Le and O. Gascuel and N. Lartillot},
	journal = {Bioinformatics},
	pages = {2317--2323},
	title = {Empirical profile mixture models for phylogenetic reconstruction},
	volume = {24},
	year = {2008}}

@article{Potapov_Cohen_Schreiber_2009,
	author = {V. Potapov and M. Cohen and G. Schreiber},
	journal = {Protein Eng Des Sel},
	pages = {553-560},
	title = {Assessing computational methods for predicting protein stability upon mutation: good on average but not in the details},
	volume = {22(9)},
	year = {2009}}

@article{Rodrigue_et_al_2010,
	author = {N. Rodrigue and H. Philippe and N. Lartillot},
	journal = {Proc Natl Acad Sci},
	pages = {4629-4634},
	title = {Mutation-selection models for coding sequence evolution with site-heterogeneous amino acid fitness profiles},
	volume = {107},
	year = {2010}}

@article{Rodrigue_Lartillot_2014,
	author = {N. Rodrigue and N. Lartillot},
	journal = {Bioinformatics},
	pages = {1020-1021},
	title = {Site-heterogeneous mutation-selection models within PhyloBayes-MPI package},
	volume = {30},
	year = {2014}}

@article{Rodrigue_Lartillot_2016,
	author = {N. Rodrigue and N. Lartillot},
	journal = {Mol Biol Evol},
	pages = {204-214},
	title = {Detecting Adaptation in Protein-Coding Genes Using a Bayesian Site-Heterogeneous Mutation-Selection Codon Substitution Model},
	volume = {34(1)},
	year = {2016}}

@article{Gillespie_1977,
	author = {D. Gillespie},
	journal = {J Phys Chem},
	pages = {2340--2361},
	title = {Exact Stochastic Simulation of Coupled Chemical Reactions},
	volume = {81(25)},
	year = {1977}}

@article{Rohl_et_al_2004,
	author = {C. A. Rohl and C. E. Strauss and K. M. Misura and D. Baker},
	journal = {Methods in enzymol},
	pages = {66-93},
	title = {Protein structure prediction using Rosetta},
	volume = {383},
	year = {2004}}

@article{Guerois_Nielsen_Serrano_2002,
	author = {R. Guerois and J. E. Nielsen and L. Serrano},
	journal = {J Mol Biol},
	pages = {369-387},
	title = {Predicting Changes in the Stability of Proteins and Protein Complexes: A Study of More Than 1000 Mutations},
	volume = {320},
	year = {2002}}

@article{Shah_et_al_2015,
	author = {P. Shah and D. M. McCandlish and J. B. Plotkin},
	journal = {Proc Natl Acad Sci},
	pages = {E3226-E3235},
	title = {Contingency and entrenchment in protein evolution under purifying selection},
	volume = {112(25)},
	year = {2015}}

@article{Ferrada_2019,
	author = {E. Ferrada},
	journal = {Genome Biol Evol},
	pages = {121-135},
	title = {The Site-Specific Amino Acid Preferences of Homologous Proteins Depend on Sequence Divergence},
	volume = {11(1)},
	year = {2019}}

@article{VanValen_1973,
	author = {L. {Van Valen}},
	journal = {Evolutionary theory},
	pages = {1-30},
	title = {A new evolutionary law},
	volume = {1},
	year = {1973}}

@article{Goldstein_et_al_2015,
	author = {R. A. Goldstein and S. T. Pollard and S. D. Shah and D. D. Pollock},
	journal = {Mol Biol Evol},
	pages = {1373--1381},
	title = {Nonadaptive Amino Acid Convergence Rates Decrease over Time},
	volume = {32(6)},
	year = {2015}}

@article{Meyer_vonHaeseler_2003,
	author = {S. Meyes and A. vonHaeseler},
	journal = {Mol Biol Evol},
	pages = {182--189},
	title = {Identifying Site-Specific Substitution Rates},
	volume = {20(2)},
	year = {2003}}

@article{delaPaz_et_al_2020,
	author = {J. A. {de la Paz} and C.M. Nartey and M. Yuvaraj and F. Morcos},
	journal = {Proc Natl Acad Sci},
	pages = {5873-82},
	title = {Epistatic contributions promote the unification of incompatible models of neutral molecular evolution},
	volume = {117(11)},
	year = {2020}}

@article{Otwinowskia_et_al_2018,
	author = {J. Otwinowskia and D. M. McCandlish and J. B. Plotkin},
	journal = {Proc Natl Acad Sci},
	pages = {E7550-8},
	title = {Inferring the shape of global epistasis},
	volume = {115(32)},
	year = {2018}}

@article{Massingham_Goldman_2005,
	author = {T. Massingham and N. Goldman},
	journal = {Genetics},
	pages = {1753-62},
	title = {Detecting amino acid sites under positive selection and purifying selection},
	volume = {169(3)},
	year = {2005}}

@article{Murrell_et_al_2012,
	author = {B. Murrell and J.O. Wertheim and S. Moola and T. Weighill and K. Scheffler and S. L. {Kosakovsky Pond}},
	journal = {PLoS Genet},
	pages = {e1002764},
	title = {Detecting individual sites subject to episodic diversifying selection},
	volume = {8},
	year = {2012}}

@article{Marcos_Echave_2015,
	author = {M. L. Marcos and J. Echave},
	journal = {PeerJ},
	pages = {e911},
	title = {Too packed to change: side-chain packing and site-specific substitution rates in protein evolution},
	volume = {3},
	year = {2015}}

@article{Lindqvist_et_al_1999,
	author = {Y. Lindqvist and E. Johansson and H. Kaija and P. Vihko and G. Schneider},
	journal = {J Mol Biol},
	pages = {135-147},
	title = {Three-dimensional structure of a mammalian purple acid phosphatase at 2.2 A resolution with a mu-(hydr)oxo bridged di-iron center.},
	volume = {291},
	year = {1999}}

@article{Szep_et_al_2009,
	author = {S. Szep and S. Park and E.T Boder and G.D {Van Duyne} and J. G. Saven},
	journal = {Proteins},
	pages = {603-611},
	title = {Structural coupling between FKBP12 and buried water},
	volume = {74},
	year = {2009}}

@article{Betzel_et_al_1993,
	author = {C. Betzel and T.P. Singh and M. Visanji and K. Peters and S. Fittkau and W. Saenger and K.S. Wilson},
	journal = {J Biol Chem},
	pages = {15854-15858},
	title = {Structure of the complex of proteinase K with a substrate analogue hexapeptide inhibitor at 2.2-A resolution},
	volume = {268},
	year = {1993}}

@article{Popova_et_al_2019,
	author = {A. V. Popova and K. R. Safina and V. V. Ptushenko and A. V. Stolyarova and A. V. Favorov and A. D. Neverov and G. A. Bazykin},
	journal = {Proc Natl Acad Sci},
	pages = {21104--21112},
	title = {Allele-specific nonstationarity in evolution of influenza A virus surface proteins},
	volume = {116},
	year = {2019}}

@article{Duret_2008,
	author = {L. Duret},
	journal = {Nature Education},
	pages = {218},
	title = {Neutral Theory: The Null Hypothesis of Molecular Evolution},
	volume = {1(1)},
	year = {2008}}

@article{Ortlund_et_al_2007,
	author = {E. A. Ortlund and J. T. Bridgham and M. R. Redinbo and J. W. Thornton},
	journal = {Science},
	pages = {1544-1548},
	title = {Crystal Structure of an Ancient Protein: Evolution by Conformational Epistasis},
	volume = {317},
	year = {2007}}

@article{Gong_et_al_2013,
	author = {L. I. Gong and M. A. Suchard and J. D. Bloom},
	journal = {eLife},
	pages = {e00631},
	title = {Stability-mediated epistasis constrains the evolution of an influenza protein},
	volume = {2},
	year = {2013}}

@article{Youssef_et_al_2020,
	author = {N. Youssef and E. Susko and J. P. Bielawski},
	journal = {Mol Biol Evol},
	pages = {3131--3148},
	title = {Consequences of stability-induced epistasis for substitution rates},
	volume = {37(11)},
	year = {2020}}

@article{Cherry_1998,
	author = {J. L. Cherry},
	journal = {Genetics},
	pages = {911-919},
	title = {Should we expect substitution rate to depend on population size?},
	volume = {150},
	year = {1998}}

@article{DePristo_et_al_2005,
	author = {M. A. DePristo and D. M. Weinreich and D. L. Hartl},
	journal = {Nature Reviews Genetics},
	pages = {678-687.},
	title = {Missense meanderings in sequence space: a biophysical view of protein evolution},
	volume = {, 6(9},
	year = {2005}}

@article{Wright_1929,
	author = {S. Wright},
	journal = {The American Naturalist},
	pages = {556-561},
	title = {The evolution of dominance},
	volume = {63(689)},
	year = {1929}}

@article{Schreiber_et_al_1994,
	author = {G. Schreiber and A. M. Buckle and A. R. Fersht},
	journal = {Structure},
	pages = {945-951},
	title = {Stability and function: two constraints in the evolution of barstar and other proteins.},
	volume = {2},
	year = {1994}}

@article{Nagatani_et_al_2007,
	author = {R. A. Nagatani and A. Gonzalez and B. K. Shoichet and L. S. Brinen and P. C. Babbitt},
	journal = {Biochemistry},
	pages = {6688-6695},
	title = {Stability for Function Trade-Offs in the Enolase Superfamily ``Catalytic Module''},
	volume = {46},
	year = {2007}}

@article{Wang_et_al_2002,
	author = {X. Wang and G. Minasov and B. K. Shoichet},
	journal = {J Mol Biol},
	pages = {85-95},
	title = {Evolution of an antibiotic resistance enzyme constrained by stability and activity trade-offs.},
	volume = {320},
	year = {2002}}

@article{Drummond_et_al_2005,
	author = {D. A. Drummond and J. D. Bloom and C. Adami and C. O. Wilke and F. H. Arnold},
	journal = {PNAS},
	pages = {14338-14343},
	title = {Why highly expressed proteins evolve slowly},
	volume = {102},
	year = {2005}}

@article{Susko_Roger_2007,
	author = {E. Susko and A. J. Roger},
	journal = {Mol Biol Evol},
	pages = {2139-2150},
	title = {On Reduced Amino Acid Alphabets for Phylogenetic Inference},
	volume = {24(9)},
	year = {2007}}

@article{Echave_Wilke_2017,
	author = {J. Echave and C. O. Wilke},
	journal = {Annu Rev Biophys},
	pages = {85-103},
	title = {Biophysical models of protein evolution: Understanding the patterns of evolutionary sequence divergence.},
	volume = {46},
	year = {2017}}

@article{Bastolla_et_al_2017,
	author = {U. Bastolla and Y. Dehouck and J. Echave},
	journal = {Curr. Opin. Struct. Biol.},
	pages = {59-66},
	title = {What evolution tells us about protein physics, and protein physics tells us about evolution},
	volume = {42},
	year = {2017}}

@article{Ge_et_al_2018,
	author = {X. Gea and C. S. Mandava and C. Lind and J. {\AA}qvist and S. Sanyal},
	journal = {PNAS},
	pages = {4649-4654},
	title = {Complementary charge-based interaction between the ribosomal-stalk protein L7/12 and IF2 is the key to rapid subunit association},
	volume = {115},
	year = {2018}}

@article{Haddox_et_al_2018,
	author = {H. K. Haddox and A. S. Dingens and S. K. Hilton and J. Overbaugh and J. D. Bloom},
	journal = {eLife},
	pages = {e34420},
	title = {Mapping mutational effects along the evolutionary landscape of HIV envelope},
	volume = {7},
	year = {2018}}

@article{Stolyarova_et_al_2020,
	author = {A.V. Stolyarova and E. Nabieva and V.V Ptushenko and A. V. Favorov and A.V. Popova and A.D Neverov and G.A. Bazykin},
	journal = {Nat Commun},
	pages = {4603},
	title = {Senescence and entrenchment in evolution of amino acid sites},
	volume = {11},
	year = {2020}}

@article{Gelbert_Stern_2020,
	author = {M. Gelbert and A. Stern},
	journal = {Viruses},
	pages = {1312},
	title = {Site-Specific Evolutionary Rate Shifts in HIV-1 and SIV},
	volume = {12},
	year = {2020}}

@article{Youssef_et_al_2021,
	author = {N. Youssef, and E. Susko, and A. J. Roger, and J. P. Bielawski},
	journal = {Protein Sci.},
	pages = {2009-2028},
	title = {Shifts in amino acid preferences as proteins evolve: A synthesis of experimental and theoretical work},
	volume = {30},
	year = {2021}}

@article{Hochberg_et_al_2020,
	author = {Hochberg, G. K. A. and Liu, Y. and Marklund, E. G. and Metzger, B. P. H. and Laganowsky, A. and Thornton, J. W.},
	journal = {Nature},
	pages = {503-508},
	title = {{A hydrophobic ratchet entrenches molecular complexes}},
	volume = {588},
	year = {2020}}

@article{Northover_et_al_2020,
	author = {D. E. Northover, and S. D. Shank, and D. A. Liberles},
	journal = {BMC Evol Biol},
	pages = {1-20},
	title = {Characterizing lineage-specific evolution and the processes driving genomic diversification in chordates},
	volume = {20},
	year = {2020}}

@article{Teufel_Wilke_2017,
	author = {A. I. Teufel, and C. O. Wilke},
	journal = {J R Soc Interface},
	pages = {20160906},
	title = {Accelerated simulation of evolutionary trajectories in origin-fixation models},
	volume = {14},
	year = {2017}}

@article{Flynn_et_al_2017,
	author = {W. F. Flynn, and A. Haldane, and B. E. Torbett, and R. M. Levy},
	journal = {Mol Biol Evol},
	pages = {1291--1306},
	title = {Inference of epistatic effects leading to entrenchment and drug resistance in HIV-1 protease},
	volume = {34},
	year = {2017}}

@article{Pollock_Goldstein_2014,
	author = {D. D. Pollock, and R. A. Goldstein},
	journal = {Proc Natl Acad Sci},
	pages = {E1450},
	title = {Strong evidence for protein epistasis, weak evidence against it},
	volume = {111},
	year = {2014}}
